# Supplementary material for: Extending the MaqFACS to measure facial movement in Japanese macaques (Macaca fuscata) reveals a wide repertoire potential
Source: PLoS One. 2021 Jan 7;16(1):e0245117. doi: 10.1371/journal.pone.0245117 (PMC7790396; doi:10.1371/journal.pone.0245117)
Supplement: S16 Video — a. Video example of AU10 in real time. b. Video example of AU10 in slow motion. (ZIP) [file pone.0245117.s017.zip]

Archive with 2 entries (2 files):
- S16a_Video.avi
- S16b_Video.avi
